# Supplementary material for: Tsukiyamaia, a new genus of the tribe Baorini (Lepidoptera, Hesperiidae, Hesperiinae)
Source: Zookeys. 2016 Jan 20;(555):37–55. doi: 10.3897/zookeys.555.6144 (PMC4740821; doi:10.3897/zookeys.555.6144)
Supplement: XML Treatment for Tsukiyamaia [file zookeys.555.6144-treatment1.xml]

<!DOCTYPE tp:taxon-treatment
  PUBLIC "-//TaxonX//DTD Taxonomic Treatment Publishing DTD v0 20100105//EN" "tax-treatment-NSO.dtd">
<tp:taxon-treatment xmlns:tp="http://www.plazi.org/taxpub"><tp:treatment-meta><kwd-group><label>Taxon classification</label><kwd><named-content content-type="kingdom">Animalia</named-content></kwd><kwd><named-content content-type="order">Lepidoptera</named-content></kwd><kwd><named-content content-type="family">Hesperiidae</named-content></kwd></kwd-group><mixed-citation publication-type="journal"><person-group><name><surname>Zhu</surname><given-names>Jian-Qing</given-names></name><name><surname>Chiba</surname><given-names>Hideyuki</given-names></name><name><surname>Wu</surname><given-names>Li-Wei</given-names></name></person-group><article-title>
          <italic><tp:taxon-name><tp:taxon-name-part taxon-name-part-type="genus">Tsukiyamaia</tp:taxon-name-part></tp:taxon-name></italic>, a new genus of the tribe <tp:taxon-name><tp:taxon-name-part taxon-name-part-type="tribe">Baorini</tp:taxon-name-part></tp:taxon-name> (<tp:taxon-name><tp:taxon-name-part taxon-name-part-type="order">Lepidoptera</tp:taxon-name-part></tp:taxon-name>, <tp:taxon-name><tp:taxon-name-part taxon-name-part-type="family">Hesperiidae</tp:taxon-name-part></tp:taxon-name>, <tp:taxon-name><tp:taxon-name-part taxon-name-part-type="subfamily">Hesperiinae</tp:taxon-name-part></tp:taxon-name>)</article-title><source>Zookeys</source><day>20</day><month>1</month><year>2016</year><volume>2016</volume><issue>555</issue><fpage>37</fpage><lpage>55</lpage><pub-id pub-id-type="doi">10.3897/zookeys.555.6144</pub-id></mixed-citation></tp:treatment-meta><tp:nomenclature><tp:taxon-name>
              <tp:taxon-name-part taxon-name-part-type="genus">Tsukiyamaia</tp:taxon-name-part>
              <object-id xmlns:xlink="http://www.w3.org/1999/xlink" content-type="zoobank" xlink:type="simple">http://zoobank.org/23C5AC28-1908-4451-A2E6-3A4A8FA39CA4</object-id>
            </tp:taxon-name><tp:taxon-status xmlns:xlink="http://www.w3.org/1999/xlink" xlink:type="simple">gen. n.</tp:taxon-status><xref ref-type="fig" rid="F1">Figs 1–4</xref></tp:nomenclature><tp:treatment-sec sec-type="Type species"><title>Type species.</title><p>
              <italic><tp:taxon-name><tp:taxon-name-part taxon-name-part-type="genus">Tsukiyamaia</tp:taxon-name-part> <tp:taxon-name-part taxon-name-part-type="species">albimacula</tp:taxon-name-part></tp:taxon-name></italic> sp. n.; designated by monotypy.</p></tp:treatment-sec><tp:treatment-sec sec-type="Description"><title>Description.</title><p>Antennae: 9.5−10 mm in length, half-length of forewing, nudum 13–14 on apiculus; Labial palpi: Second segment stout and erect, with brown hairs dorsally and yellowish hairs ventrally; third segment short, pointed and erect. Legs: middle tibiae unspined. Wing-shape: Forewing 19−20 mm in length, triangular in shape; costa about 1.4 times as long as dorsum, approximately straight, weakly arched on anterior half; apex angulated; termen lightly curved on anterior half; inner dorsum almost straight. Hindwing nearly triangular in shape; costa slightly longer than dorsum, obviously arched; termen curved on anterior half; tornus concave; dorsum almost straight.</p><p>
              <bold>Wing venation</bold> (Fig. <xref ref-type="fig" rid="F1">5</xref>)<bold>.</bold> Forewing: vein 2A very short not reaching dorsum; vein Cu<sub>2</sub> arising before the origin of vein R<sub>1</sub> and slightly nearer the origin of Vein M<sub>3</sub> than to base; Vein M<sub>2</sub> obviously closer to Vein M<sub>3</sub> than to Vein M<sub>1</sub> at origin; cell longer than half the wing length. Hindwing: Vein Cu<sub>1</sub> arising beyond the origin of Vein M<sub>1</sub>; <!--PageBreak--><!--PageBreak-->Vein Cu<sub>2</sub> arising beyond the origin of Vein Rs; Vein M<sub>2</sub> absent. Discocellular veins on both wings obvious.</p><fig id="F1" position="float" orientation="portrait"><label>Figures 1–5.</label><caption><p>
          <italic><tp:taxon-name><tp:taxon-name-part taxon-name-part-type="genus">Tsukiyamaia</tp:taxon-name-part> <tp:taxon-name-part taxon-name-part-type="species">albimacula</tp:taxon-name-part></tp:taxon-name></italic>. <bold>1</bold> holotype, ♂, upperside <bold>2</bold> holotype, ♂, underside <bold>3</bold> paratype, ♀, upperside <bold>4</bold> paratype, ♀, underside <bold>5</bold> wing venation. Scale bar: 10 mm.</p></caption><graphic xmlns:xlink="http://www.w3.org/1999/xlink" xlink:href="zookeys-555-037-g001.jpg" position="float" orientation="portrait" xlink:type="simple" id="oo_73801.jpg"/></fig><p>
              <bold>Wing markings</bold> (Figs <xref ref-type="fig" rid="F1">1–4</xref>)<bold>.</bold> without stigma or secondary sexual characters; forewing with semi-hyaline spots in spaces Cu<sub>2</sub>, M<sub>3</sub>, M<sub>2</sub>, R<sub>3</sub>, R<sub>4</sub>, R<sub>5</sub> and cell; hindwing upperside with a cigar-shaped spot in space M<sub>2</sub>, underside centrally with a large white marking restricted from vein 2A to vein Rs.</p><p>
              <bold>Male genitalia</bold> (Figs <xref ref-type="fig" rid="F2">6–10</xref>)<bold>.</bold> Tegumen swollen; uncus U-shaped bifurcated; gnathos bifurcated, slightly turned inside at tip and outwardly spined; valva approximately rectangle; dorsal process of harpe well produced; ventral process of harpe weakly protruded; phallus deeply bifid distally, well protruded and heavily spined outwardly; cornuti absent; manica membranous; juxta U-shaped.</p><fig id="F2" position="float" orientation="portrait"><label>Figures 6–10.</label><caption><p>Male genitalia of <italic><tp:taxon-name><tp:taxon-name-part taxon-name-part-type="genus">Tsukiyamaia</tp:taxon-name-part> <tp:taxon-name-part taxon-name-part-type="species">albimacula</tp:taxon-name-part></tp:taxon-name></italic>. <bold>6</bold> lateral view of ring <bold>7</bold> dorsal view of tegumen <bold>8</bold> outer view of left valva <bold>9</bold> ventral view of phallus <bold>10</bold> lateral view of phallus. Scale bar: 1 mm.</p></caption><graphic xmlns:xlink="http://www.w3.org/1999/xlink" xlink:href="zookeys-555-037-g002.jpg" position="float" orientation="portrait" xlink:type="simple" id="oo_73802.jpg"/></fig></tp:treatment-sec><tp:treatment-sec sec-type="Etymology"><title>Etymology.</title><p>The generic name is derived from Hiroshi Tsukiyama, whose outstanding contribution to the taxonomy of <tp:taxon-name><tp:taxon-name-part taxon-name-part-type="family">Hesperiidae</tp:taxon-name-part></tp:taxon-name> is noteworthy.</p></tp:treatment-sec></tp:taxon-treatment>
