# Supplementary material for: Tsukiyamaia, a new genus of the tribe Baorini (Lepidoptera, Hesperiidae, Hesperiinae)
Source: Zookeys. 2016 Jan 20;(555):37–55. doi: 10.3897/zookeys.555.6144 (PMC4740821; doi:10.3897/zookeys.555.6144)
Supplement: XML Treatment for Tsukiyamaia albimacula [file zookeys.555.6144-treatment2.xml]

<!DOCTYPE tp:taxon-treatment
  PUBLIC "-//TaxonX//DTD Taxonomic Treatment Publishing DTD v0 20100105//EN" "tax-treatment-NSO.dtd">
<tp:taxon-treatment xmlns:tp="http://www.plazi.org/taxpub"><tp:treatment-meta><kwd-group><label>Taxon classification</label><kwd><named-content content-type="kingdom">Animalia</named-content></kwd><kwd><named-content content-type="order">Lepidoptera</named-content></kwd><kwd><named-content content-type="family">Hesperiidae</named-content></kwd></kwd-group><mixed-citation publication-type="journal"><person-group><name><surname>Zhu</surname><given-names>Jian-Qing</given-names></name><name><surname>Chiba</surname><given-names>Hideyuki</given-names></name><name><surname>Wu</surname><given-names>Li-Wei</given-names></name></person-group><article-title>
          <italic><tp:taxon-name><tp:taxon-name-part taxon-name-part-type="genus">Tsukiyamaia</tp:taxon-name-part></tp:taxon-name></italic>, a new genus of the tribe <tp:taxon-name><tp:taxon-name-part taxon-name-part-type="tribe">Baorini</tp:taxon-name-part></tp:taxon-name> (<tp:taxon-name><tp:taxon-name-part taxon-name-part-type="order">Lepidoptera</tp:taxon-name-part></tp:taxon-name>, <tp:taxon-name><tp:taxon-name-part taxon-name-part-type="family">Hesperiidae</tp:taxon-name-part></tp:taxon-name>, <tp:taxon-name><tp:taxon-name-part taxon-name-part-type="subfamily">Hesperiinae</tp:taxon-name-part></tp:taxon-name>)</article-title><source>Zookeys</source><day>20</day><month>1</month><year>2016</year><volume>2016</volume><issue>555</issue><fpage>37</fpage><lpage>55</lpage><pub-id pub-id-type="doi">10.3897/zookeys.555.6144</pub-id></mixed-citation></tp:treatment-meta><tp:nomenclature><tp:taxon-name>
              <tp:taxon-name-part taxon-name-part-type="genus">Tsukiyamaia</tp:taxon-name-part>
              <tp:taxon-name-part taxon-name-part-type="species">albimacula</tp:taxon-name-part>
              <object-id xmlns:xlink="http://www.w3.org/1999/xlink" content-type="zoobank" xlink:type="simple">http://zoobank.org/6ED6C0E1-0571-4536-BF4B-B00F857B19FE</object-id>
            </tp:taxon-name><tp:taxon-status xmlns:xlink="http://www.w3.org/1999/xlink" xlink:type="simple">sp. n.</tp:taxon-status></tp:nomenclature><tp:treatment-sec sec-type="Description"><title>Description.</title><p>Antennae 9.5−10 mm in length, about 1/2 the length of forewing, black brown except club gray dorsally and grayish yellow ventrally; nudum 13-14 on apiculus. Palpi erect, with brown hairs dorsally and yellowish hairs ventrally. Thorax and abdomen covered with brown hairs. Forewing 19−20 mm in length. Both wings ground color black brown at each sides, with white spots and marking; costal area of forewing and entire hindwing covered with brown scales underside; cilia of both wings brown. Upperside forewing: three apical spots in spaces R<sub>3</sub>−R<sub>5</sub>, arranged linear; one discal spot present at the middle of the space M<sub>2</sub>; in space M<sub>3</sub>, a reduced spot present in the holotype, and absent in two paratypes; cell spots conjoined as trapezium-shaped, which also conjoined with the Cu<sub>1</sub> spot. Underside forewing markings same as upperside. Upperside hindwing: only with a cigar-shaped spot in space M<sub>1</sub>. Underside hindwing: Discal area with a very large, rectangle white marking extending from vein Rs to the middle of space Cu<sub>2</sub>. Inward margin smooth, upward to the end of the discal cell. Outward margin lightly serrated, and evidently elongated in space M<sub>1</sub>.</p><p>
              <bold>Male genitalia</bold> (Figs <xref ref-type="fig" rid="F2">6–10</xref>)<bold>.</bold> Tegumen swollen; uncus U-shaped, bifurcated dorsally, pointed at tip laterally; gnathos bifurcated, longer and wider than uncus, slightly turned inside at tip and outwardly spined; saccus short, pointed distally; valva approximately rectangle; ampulla slightly elongate upward, harpe dorsally with a long and straight elongated process and ventrally with a relatively short and small process, outward margin concave and covered with dense hairs; costa smooth dorsally, sacculus concave ventrally; phallus 1.4 times as long as valva; subzonal about 1.3 times as the length of suprazonal, distally deeply bifid as two protruded processes, equal in length and heavily spined outwardly; without cornuti; manica membranous; juxta U-shaped.</p><p>
              <bold>Female genitalia</bold> (Figs <xref ref-type="fig" rid="F3">11–12</xref>)<bold>.</bold> Papilla analis nearly rectangle, covered with hairs on the surface; apophysis posterioris slender and short; Lamella postvaginalis oblong <!--PageBreak-->with outer margin arched; lamella antevaginalis with triangular parts laterally, slightly sclerotized; ductus bursae short, wide as ostium bursae, strongly sclerotized; bursa copulatrix oval, membranous with no signum.</p><fig id="F3" position="float" orientation="portrait"><label>Figures 11–12.</label><caption><p>Female genitalia of <italic><tp:taxon-name><tp:taxon-name-part taxon-name-part-type="genus">Tsukiyamaia</tp:taxon-name-part> <tp:taxon-name-part taxon-name-part-type="species">albimacula</tp:taxon-name-part></tp:taxon-name></italic>. <bold>11</bold> ventral view <bold>12</bold> lateral view. Scale bar: 1 mm.</p></caption><graphic xmlns:xlink="http://www.w3.org/1999/xlink" xlink:href="zookeys-555-037-g003.jpg" position="float" orientation="portrait" xlink:type="simple" id="oo_73803.jpg"/></fig><!--PageBreak--><p>HOLOTYPE ♂: Phutao, Kachin, N. of MYANMAR, ~1000m, 09-VI-2000, Male genitalia examined by H. Chiba, #HC030511.</p><p>PARATYPES: 1♂, the same locality as the holotype, 29-V-2000.; 1♂ ditto, 08-VI-2000.; 1♂ Panglan, ~700m, Kachin, N. of MYANMAR, 02-IX-2002. 1♂ ditto, 04-IX-2002. . 1♂ ditto, 05-IX-2002, 1♂ ditto, 29-IX-2002, 1♂ Mt. Fan Shi Pang, ~1800m, N. VIETNAM, IV-2002. 1♂ Baopo, Dulongjiang, Yunnan, CHINA, 1500m, 29-V-2011, Jia-Qi Wang leg.; 1♀ , Maku, Dulongjiang, Yunnan, CHINA, 1900m, 03-VI-2009, Jian-Qing Zhu, leg; 1♂ CHINA, Yunnan, Tengchong, Gaoligongshan National Nature Reserve, Zhengding, 2200m, 26-IV-2014, LO Yik Fui Philip coll. (YFL140055).</p><p>
              <bold>Voltinism.</bold> Judging from the collecting data, the species is expected to be multivoltine.</p></tp:treatment-sec><tp:treatment-sec sec-type="Distribution"><title>Distribution</title><p>(Fig. <xref ref-type="fig" rid="F4">13</xref>)<bold>.</bold> China (Yunnan), Myanmar (Kachin), and Vietnam (Mt. Fan Shi Pang).</p><fig id="F4" position="float" orientation="portrait"><label>Figure 13.</label><caption><p>Distribution map for <italic><tp:taxon-name><tp:taxon-name-part taxon-name-part-type="genus">Tsukiyamaia</tp:taxon-name-part> <tp:taxon-name-part taxon-name-part-type="species">albimacula</tp:taxon-name-part></tp:taxon-name></italic>, red circle.</p></caption><graphic xmlns:xlink="http://www.w3.org/1999/xlink" xlink:href="zookeys-555-037-g004.jpg" position="float" orientation="portrait" xlink:type="simple" id="oo_73804.jpg"/></fig></tp:treatment-sec><tp:treatment-sec sec-type="Biology"><title>Biology.</title><p>
              <italic><tp:taxon-name><tp:taxon-name-part taxon-name-part-type="genus">Tsukiyamaia</tp:taxon-name-part></tp:taxon-name></italic> prefers open habitats, such as open field on the hillside, farmland and heavily disturbed shrub land. It is active near the ground and stream under strong sunlight. The female frequents flowers and the male performs padding behavior.</p></tp:treatment-sec><tp:treatment-sec sec-type="Etymology"><title>Etymology.</title><p>The species is named for its large white marking on underside of the hindwing.</p><!--PageBreak--></tp:treatment-sec><tp:treatment-sec sec-type="Diagnosis"><title>Diagnosis.</title><p>In appearance, <italic><tp:taxon-name><tp:taxon-name-part taxon-name-part-type="genus">Tsukiyamaia</tp:taxon-name-part></tp:taxon-name></italic> is peculiar in <tp:taxon-name><tp:taxon-name-part taxon-name-part-type="tribe">Baorini</tp:taxon-name-part></tp:taxon-name> with a large white marking in the center of the hindwing underside. The male genitalia of <italic><tp:taxon-name><tp:taxon-name-part taxon-name-part-type="genus">Tsukiyamaia</tp:taxon-name-part></tp:taxon-name></italic> can be separated from those of <tp:taxon-name><tp:taxon-name-part taxon-name-part-type="tribe">Baorini</tp:taxon-name-part></tp:taxon-name> genera by the uncus lacking a pair of basal processes, and the harpe dorsally with a long and straight elongated process and ventrally with a relatively short and small process.</p></tp:treatment-sec><tp:treatment-sec><!--Section generated to contain objects referenced in tp:taxon-treatment.--><fig id="F2" position="float" orientation="portrait"><label>Figures 6–10.</label><caption><p>Male genitalia of <italic><tp:taxon-name><tp:taxon-name-part taxon-name-part-type="genus">Tsukiyamaia</tp:taxon-name-part> <tp:taxon-name-part taxon-name-part-type="species">albimacula</tp:taxon-name-part></tp:taxon-name></italic>. <bold>6</bold> lateral view of ring <bold>7</bold> dorsal view of tegumen <bold>8</bold> outer view of left valva <bold>9</bold> ventral view of phallus <bold>10</bold> lateral view of phallus. Scale bar: 1 mm.</p></caption><graphic xmlns:xlink="http://www.w3.org/1999/xlink" xlink:href="zookeys-555-037-g002.jpg" position="float" orientation="portrait" xlink:type="simple" id="oo_73802.jpg"/></fig></tp:treatment-sec></tp:taxon-treatment>
